# Supplementary material for: Comprehensive Risk Evaluation of Perfluoroalkyl Substance Pollution in Urban Riverine Systems: Ecotoxicological and Human Health Perspectives
Source: Toxics. 2025 May 26;13(6):435. doi: 10.3390/toxics13060435 (PMC12196852; doi:10.3390/toxics13060435)
Supplement: Supplementary file 1 [file toxics-13-00435-s001.zip]

Archive with 1 entries (1 files):
- toxics-3474805-supplementary.pdf
